# Supplementary material for: Cellular response to persistent foot-and-mouth disease virus infection is linked to specific types of alterations in the host cell transcriptome
Source: Sci Rep. 2018 Mar 22;8:5074. doi: 10.1038/s41598-018-23478-0 (PMC5864922; doi:10.1038/s41598-018-23478-0)
Supplement: Supplementary file 2 — Supplementary Dataset 1 [file 41598_2018_23478_MOESM2_ESM.xls]

GO_accession	Description	Term_type	Over_represented_pValue	Corrected_pValue	DEG_item	DEG_list	Bg_item	Bg_list
GO:0006139	nucleobase-containing compound metabolic process	biological_process	2.69E-06	0.0087882	891	3606	3868	19127
GO:0090304	nucleic acid metabolic process	biological_process	3.89E-06	0.0087882	823	3606	3530	19127
GO:0019222	regulation of metabolic process	biological_process	5.58E-06	0.0087882	558	3606	2300	19127
GO:0046483	heterocycle metabolic process	biological_process	1.07E-05	0.0099838	915	3606	4012	19127
GO:0006725	cellular aromatic compound metabolic process	biological_process	1.13E-05	0.0099838	916	3606	4016	19127
GO:1901360	organic cyclic compound metabolic process	biological_process	1.30E-05	0.0099838	925	3606	4070	19127
GO:0044710	single-organism metabolic process	biological_process	1.48E-05	0.0099838	674	3606	2934	19127
GO:0016070	RNA metabolic process	biological_process	2.07E-05	0.012218	679	3606	2896	19127
GO:0031323	regulation of cellular metabolic process	biological_process	3.06E-05	0.012499	530	3606	2209	19127
GO:0045930	negative regulation of mitotic cell cycle	biological_process	3.55E-05	0.012499	17	3606	34	19127
GO:0005488	binding	molecular_function	4.30E-05	0.012499	2382	3606	11244	19127
GO:0051338	regulation of transferase activity	biological_process	4.68E-05	0.012499	19	3606	42	19127
GO:1901988	negative regulation of cell cycle phase transition	biological_process	6.12E-05	0.012499	16	3606	32	19127
GO:1901991	negative regulation of mitotic cell cycle phase transition	biological_process	6.12E-05	0.012499	16	3606	32	19127
GO:0051348	negative regulation of transferase activity	biological_process	6.37E-05	0.012499	17	3606	35	19127
GO:0007093	mitotic cell cycle checkpoint	biological_process	7.50E-05	0.012499	16	3606	32	19127
GO:0031400	negative regulation of protein modification process	biological_process	8.77E-05	0.012499	17	3606	36	19127
GO:0007094	mitotic spindle assembly checkpoint	biological_process	0.00012953	0.012499	15	3606	30	19127
GO:0009895	negative regulation of catabolic process	biological_process	0.00012953	0.012499	15	3606	30	19127
GO:0031330	negative regulation of cellular catabolic process	biological_process	0.00012953	0.012499	15	3606	30	19127
GO:0031396	regulation of protein ubiquitination	biological_process	0.00012953	0.012499	15	3606	30	19127
GO:0031397	negative regulation of protein ubiquitination	biological_process	0.00012953	0.012499	15	3606	30	19127
GO:0031577	spindle checkpoint	biological_process	0.00012953	0.012499	15	3606	30	19127
GO:0032435	negative regulation of proteasomal ubiquitin-dependent protein catabolic process	biological_process	0.00012953	0.012499	15	3606	30	19127
GO:0033046	negative regulation of sister chromatid segregation	biological_process	0.00012953	0.012499	15	3606	30	19127
GO:0033048	negative regulation of mitotic sister chromatid segregation	biological_process	0.00012953	0.012499	15	3606	30	19127
GO:0042177	negative regulation of protein catabolic process	biological_process	0.00012953	0.012499	15	3606	30	19127
GO:0045839	negative regulation of mitotic nuclear division	biological_process	0.00012953	0.012499	15	3606	30	19127
GO:0045841	negative regulation of mitotic metaphase/anaphase transition	biological_process	0.00012953	0.012499	15	3606	30	19127
GO:0051340	regulation of ligase activity	biological_process	0.00012953	0.012499	15	3606	30	19127
GO:0051352	negative regulation of ligase activity	biological_process	0.00012953	0.012499	15	3606	30	19127
GO:0051436	negative regulation of ubiquitin-protein ligase activity involved in mitotic cell cycle	biological_process	0.00012953	0.012499	15	3606	30	19127
GO:0051438	regulation of ubiquitin-protein transferase activity	biological_process	0.00012953	0.012499	15	3606	30	19127
GO:0051439	regulation of ubiquitin-protein ligase activity involved in mitotic cell cycle	biological_process	0.00012953	0.012499	15	3606	30	19127
GO:0051444	negative regulation of ubiquitin-protein transferase activity	biological_process	0.00012953	0.012499	15	3606	30	19127
GO:0051784	negative regulation of nuclear division	biological_process	0.00012953	0.012499	15	3606	30	19127
GO:0051985	negative regulation of chromosome segregation	biological_process	0.00012953	0.012499	15	3606	30	19127
GO:0071173	spindle assembly checkpoint	biological_process	0.00012953	0.012499	15	3606	30	19127
GO:0071174	mitotic spindle checkpoint	biological_process	0.00012953	0.012499	15	3606	30	19127
GO:1901799	negative regulation of proteasomal protein catabolic process	biological_process	0.00012953	0.012499	15	3606	30	19127
GO:1902100	negative regulation of metaphase/anaphase transition of cell cycle	biological_process	0.00012953	0.012499	15	3606	30	19127
GO:1903051	negative regulation of proteolysis involved in cellular protein catabolic process	biological_process	0.00012953	0.012499	15	3606	30	19127
GO:1903320	regulation of protein modification by small protein conjugation or removal	biological_process	0.00012953	0.012499	15	3606	30	19127
GO:1903321	negative regulation of protein modification by small protein conjugation or removal	biological_process	0.00012953	0.012499	15	3606	30	19127
GO:1903363	negative regulation of cellular protein catabolic process	biological_process	0.00012953	0.012499	15	3606	30	19127
GO:1904666	regulation of ubiquitin protein ligase activity	biological_process	0.00012953	0.012499	15	3606	30	19127
GO:1904667	negative regulation of ubiquitin protein ligase activity	biological_process	0.00012953	0.012499	15	3606	30	19127
GO:2000816	negative regulation of mitotic sister chromatid separation	biological_process	0.00012953	0.012499	15	3606	30	19127
GO:2001251	negative regulation of chromosome organization	biological_process	0.00012953	0.012499	15	3606	30	19127
GO:0060255	regulation of macromolecule metabolic process	biological_process	0.00013972	0.013212	512	3606	2157	19127
GO:0031399	regulation of protein modification process	biological_process	0.00018017	0.016702	22	3606	55	19127
GO:0080090	regulation of primary metabolic process	biological_process	0.00019057	0.017327	509	3606	2147	19127
GO:0044237	cellular metabolic process	biological_process	0.00021233	0.018941	1418	3606	6800	19127
GO:0010948	negative regulation of cell cycle process	biological_process	0.000252	0.022064	16	3606	35	19127
GO:0051246	regulation of protein metabolic process	biological_process	0.00033042	0.028404	38	3606	114	19127
GO:0032269	negative regulation of cellular protein metabolic process	biological_process	0.00051018	0.042269	24	3606	63	19127
GO:0051248	negative regulation of protein metabolic process	biological_process	0.00051018	0.042269	24	3606	63	19127
GO:0043086	negative regulation of catalytic activity	biological_process	0.00052747	0.042269	24	3606	63	19127
GO:0044092	negative regulation of molecular function	biological_process	0.00052747	0.042269	24	3606	63	19127
GO:0032268	regulation of cellular protein metabolic process	biological_process	0.00056741	0.044712	37	3606	113	19127
GO:0032774	RNA biosynthetic process	biological_process	0.00060335	0.046765	541	3606	2336	19127
